# Supplementary material for: Deep Learning-Assisted Cactus-Inspired Osmosis-Enrichment Patch for Biosafety-Isolative Wearable Sweat Metabolism Assessment
Source: Biosensors (Basel). 2025 Dec 1;15(12):790. doi: 10.3390/bios15120790 (PMC12730226; doi:10.3390/bios15120790)
Supplement: Supplementary file 1 [file biosensors-15-00790-s001.zip]

Archive with 1 entries (1 files):
- biosensors-3938283-supplementary.pdf
